# Supplementary material for: CRISPR/Cas9 mediated T7 RNA polymerase gene knock-in in E. coli BW25113 makes T7 expression system work efficiently
Source: J Biol Eng. 2021 Aug 12;15:22. doi: 10.1186/s13036-021-00270-9 (PMC8359068; doi:10.1186/s13036-021-00270-9)
Supplement: Supplementary file 10 — Additional file 10. [file 13036_2021_270_MOESM10_ESM.xlsx]

## Sheet: Sheet1
Px	relative promoter strength	standard error
10T	2.13382	0.46
12G	1.77791	0.17
6G	1.56089	0.04
16T	1.54099	0.13
17G	1.54059	0.11
12A	1.49681	0.09
11A	1.49068	0.23
5G	1.46629	0.08
13T	1.28616	0.04
15T	1.25774	0.09
17A	1.12437	0.07
Original T7 Promoter	1
17C	0.920923	0.01
13C	0.783877	0.08
6T	0.526558	0.04
16G	0.478383	0.01
14C	0.342197	0.02
8G	0.181583	0.01
16C	0.121252	0.02
6C	0.120283	0.02
15C	0.102067	0
10C	0.0913327	0.01
11C	0.0601919	0
7T	0.0535192	0
14G	0.0516615	0.01
5T	0.0426388	0.01
9G	0.0363703	0
7G	0.0363148	0.01
5A	0.0303427	0.01
11T	0.0295198	0
8A	0.0284225	0.01
8C	0.0261269	0.01
9A	0.0199718	0
9T	0.0196517	0
7A	0.0192589	0.01
Px: Promoter variants are designated as P-nX, where n indicates the position in the promoter and X indicates the base in the non-template strand.
relative promoter strength: plasmid templates were transcribed as described in Figure 11, and the products (Fluorescent signal) were measured by Synergy™ HTX Multifunctional Microplate Detector. The utilization of each mutant promoter was then expressed relative to that of the consensus promoter when it was present at the position of PX
